# Supplementary material for: Tissue-Specific Vulnerability to Apoptosis in Machado-Joseph Disease
Source: Cells. 2023 May 17;12(10):1404. doi: 10.3390/cells12101404 (PMC10216795; doi:10.3390/cells12101404)
Supplement: Supplementary file 1 [file cells-12-01404-s001.zip]

Archive with 1 entries (1 files):
- cells-2362530-supplementary.pdf
